# Supplementary material for: Surgical Treatment of Sprengel’s Deformity: A Systematic Review and Meta-Analysis
Source: Children (Basel). 2021 Dec 6;8(12):1142. doi: 10.3390/children8121142 (PMC8700527; doi:10.3390/children8121142)
Supplement: Supplementary file 1 [file children-08-01142-s001.zip]

Archive with 1 entries (1 files):
- children-1472482-supplementary.pdf
